# Supplementary material for: Evaluating Honey Adulteration Through Physicochemical Characterization and Liquid Chromatography–Mass Spectrometry-Based Sugar Profiling
Source: Foods. 2026 Mar 16;15(6):1038. doi: 10.3390/foods15061038 (PMC13024881; doi:10.3390/foods15061038)
Supplement: Supplementary file 1 [file foods-15-01038-s001.zip]

Archive with 1 entries (1 files):
- foods-4167668-supplementary.pdf
